# Supplementary material for: An enrichment-based approach to interpreting metabolomic data using differential metabolomic profiles within the iDMET framework
Source: BMC Bioinformatics. 2026 Apr 27;27:131. doi: 10.1186/s12859-026-06456-6 (PMC13267349; doi:10.1186/s12859-026-06456-6)
Supplement: Supplementary file 1 — Supplementary Material 1: Metabolomic datasets were collected from PubMed, MetaboLights [10], and Metabolomics Workbench [11] through keyword searches, followed by manual screening (for details, see Fig. 1 and Materials and Methods). Numbers (%) in parentheses indicate the proportion of metabolites that remained after matching all reported metabolites in each study with the curated list of metabolite names and synonyms prepared for this work. [file 12859_2026_6456_MOESM1_ESM.xlsx]

## Sheet: S1
Supplementary Table 1. Datasets used in the analysis.
PID	ID	Sheet name	Metabolite Detection Method	Total number of metabolites targeted in this study (Remained rate)	Ref.
PID001	20861191		NMR	17 (89.5%)	1
PID002	21853158		GC-MS, LC-MS/MS	217 (86.8%)	2
PID003	21912692		LC-MS	64 (66.7%)	3
PID004-A	22380946	Table S1	GC-MS	119 (93.%)	4
PID004-B	22380946	Table S2	GC-MS	122 (93.1%)	4
PID004-C	22380946	TableS3	GC-MS	69 (92.0%)	4
PID004-D	22380946	TableS4	GC-MS	90 (94.7%)	4
PID004-F	22380946	Table S5	GC-MS	77 (91.7%)	4
PID005	22421146		GC-MS, LC-MS/MS	248 (85.2%)	5
PID006-A	22628425	Serum	GC-MS, LC-MS/MS	224 (83.9%)	12
PID006-B	22628425	Tissue	GC-MS, LC-MS/MS	224 (83.9%)	12
PID006-C	22628425	Urine	GC-MS, LC-MS/MS	248 (92.9%)	12
PID007-A	24153255	HCT116	GC-MS	30 (100%)	6
PID007-B	24153255	MDA-MB-231	GC-MS	41 (97.6%)	6
PID008	24952473		LC-MS/MS	45 (72.6%)	7
PID009	25880539		GC-MS, LC-MS/MS	152 (84.9%)	8
PID010	26023239		CE-TOFMS	116 (100%)	13
PID011	26311851		GC-MS, LC-MS/MS	294 (86.0%)	9
PID012	26318292		CE-TOFMS	65 (90.3%)	10
PID013	26415588		GC-MS	71 (87.7%)	11
PID014-A	26508589	HCT116	GC-MS	31 (93.9%)	14
PID014-B	26508589	HEPA	GC-MS	30 (88.2%)	14
PID015	26623558		GC-MS, LC-MS/MS	118 (88.1%)	15
PID016	26637368		LC-MS	196 (86.7%)	16
PID017	26766592		GC-MS, LC-MS/MS	504 (87.3%)	17
PID018	26886430		GC-MS, LC-MS	79 (94.0%)	18
PID019-A	26980435	Table S1	CE-TOFMS	70 (86.4%)	19
PID019-B	26980435	Table S2	CE-TOFMS	72 (83.7%)	19
PID020	27533043		1H-NMR	11 (29.7%)	20
PID021	29084919		CE-TOFMS	84 (88.4%)	21
PID022	30026261		1H-NMR	208 (58.8%)	22
PID023	30482722		1H-NMR	57 (96.6%)	23
PID024	30538212		GC-MS, LC-MS/MS	251 (68.4%)	24
PID025	30830323		GC-MS	56 (54.9%)	25
PID026-A	30903027	cytosolic	LC-MS	40 (95.2%)	26
PID026-B	30903027	mitochondrial	LC-MS	40 (95.2%)	26
PID027-A	31068703	LymphomaHodgkin	LC-MS	105 (46.7%)	27
PID027-B	31068703	Prostate	LC-MS	105 (46.7%)	27
PID027-C	31068703	Thyroid	LC-MS	105 (46.7%)	27
PID028-A	27539254	saliva samples	CE-TOFMS	41 (95.3%)	28
PID028-B	27539254	tissue	CE-TOFMS	83 (97.6%)	28
PID029	28375170		CE-TOFMS	23 (95.8%)	29
PID030	31171880		CE-TOFMS	431 (95.8%)	30
PID031	31953253		CE-TOFMS	466 (88.9%)	31
PID032	30369878		CE-TOFMS	115 (98.3%)	32
PID033	34188151		CE-FTMS	299 (70.0%)	33
PID034	31323867 (MTBLS1014)		MAS-NMR	69 (54.8%)	34
PID035	31398922 (MTBLS1066)		UPLC-LTQ-MS/MS	23 (74.2%)	35
PID036	32184446, 35208238 (MTBLS1122, MTBLS1124, MTBLS1129)		UPLC-QTOF-MS	48 (72.7%)	36,37
PID037	MTBLS135		UPLC-MS/MS	287 (69.3%)	38
PID038	MTBLS17		UPLC-QTOF-MS	2 (14.3%)	39
PID039	MTBLS177		NMR	31 (86.1%)	40
PID040	MTBLS226		GCxGC-TOF-MS	49 (23.6%)	41
PID041	MTBLS27		GC-TOF-MS	21 (60.0%)	-
PID042	MTBLS326		NMR	6 (75.0%)	42
PID043	MTBLS424		NMR	20 (95.2%)	43
PID044-A	MTBLS552	Serum metabolites (Table S2)	GC-Q-MS, HPLC-LTQ-MS/MS	21 (65.6%)	44
PID044-B	MTBLS552	Tissue metabolites (Table S1)	GC-Q-MS, HPLC-LTQ-MS/MS	24 (64.9%)	44
PID045	MTBLS678		NMR	26 (61.9%)	45
PID046	MTBLS737		UPLC-QTOF-MS	4 (57.1%)	46
PID047	MTBLS745		LC-LTQ-MS	108 (80.0%)	47
PID048	MTBLS760		SPME-GC-Q-MS	2 (4.20%)	48
PID049	ST000043		LC-MS	236 (75.4%)	-
PID050	ST000044		LC-MS	817 (65.3%)	-
PID051	ST000054		GC-MS	49 (94.2%)	49
PID052	ST000061		GC-MS	113 (85.0%)	-
PID053	ST000276		GC/LC-MS	31 (91.2%)	-
PID054	ST000284		LC-MS	104 (92.0%)	50
PID055	ST000355		GC-TOFMS, LC-MS	160 (70.8%)	-
PID056	ST000356		GC-TOFMS	219 (80.5%)	51
PID057-A	ST000368	Plasma	GC-MS	128 (84.2%)	-
PID057-B	ST000368	Serum	GC-MS	128 (84.2%)	-
PID058-A	ST000369	Plasma	GC-MS	153 (84.5%)	-
PID058-B	ST000369	Serum	GC-MS	153 (84.5%)	-
PID059-A	ST000385	Plasma	GC-MS	128 (84.2%)	-
PID059-B	ST000385	Serum	GC-MS	128 (84.2%)	-
PID060-A	ST000386	Plasma	GC-MS	153 (84.5%)	-
PID060-B	ST000386	Serum	GC-MS	153 (84.5%)	-
PID061	ST000388		LC-MS	5 (71.4%)	52
PID062	ST000389		GC-MS	107 (83.6%)	52
PID063-A	ST000392	Plasma	GC-MS	131 (82.9%)	53
PID063-B	ST000392	Serum	GC-MS	131 (82.9%)	53
PID064	ST000396		GC-MS	110 (85.3%)	-
PID065	ST000458		LC-MS	20 (100%)	-
PID066	ST000465		LC-MS/MS	256 (44.0%)	54
PID067	ST000474		LC-MS	8 (100%)	-
PID068	ST000505		LC-MS	39 (92.9%)	-
PID069	ST000506		GC-MS	9 (90.0%)	-
PID070	ST000614		LC-MS	121 (69.5%)	-
PID071	ST000783		LC-MS	40 (21.4%)	-
PID072	ST000791		LC-MS	39 (92.9%)	-
PID073	ST000824		LC-MS	20 (100%)	-
PID074	ST000918		GC/LC-MS	65 (84.4%)	-
PID075	ST001225		LC-MS	3 (17.6%)	55
PID076	ST001230		LC-MS	3 (15.0%)	55
PID077	ST001339		LC-MS/MS	18 (100%)	56
PID078	ST001731		LC-MS	115 (86.5%)	57
PID079	ST001732		LC-MS	117 (89.3%)	57
PID080	24928511		CE-TOFMS	114 (98.3%)	58
PID081-A	29490947	Table S6	CE-TOFMS	96 (95.0%)	59
PID081-B	29490947	Table S7	CE-TOFMS	114 (98.3%)	59
PID081-C	29490947	Table S9	CE-TOFMS	111 (95.7%)	59
PID087	19458066		CE-TOFMS	98 (88.3%)	60
PID088	23543897		CE-TOFMS	147 (93.0%)	61
PID089-A	23643539	Fig1	CE-TOFMS	123 (93.9%)	62
PID089-B	23643539	Fig3 (A-E)	CE-TOFMS	119 (98.3%)	62
PID089-C	23643539	Fig3 (F-G)	CE-TOFMS	154 (89.0%)	62
PID090-A	25855294	Table S5	CE-TOMS, LC-MS	108 (98.2%)	63
PID090-B	25855294	Table S7	CE-TOMS, LC-MS	71 (89.9%)	63
PID091	27133130		CE-TOFMS	98 (98.0%)	64
PID092	27345495		CE-TOFMS	457 (89.1%)	65
PID093	27345838		CE-TOFMS	101 (92.7%)	66
PID094	28122247		CE-TOFMS	102 (98.1%)	67
PID095	28514652		CE-TOFMS	231 (98.3%)	68
PID096-A	28847964	275 CRC patients (Fig.1)	CE-TOFMS, LC-MS/MS	158 (98.1%)	69
PID096-B	28847964	mouse colorectal tissuse (Fig.S2)	CE-TOFMS, LC-MS/MS	253 (96.9%)	69
PID097	28962471		CE-TOFMS	347 (69.8%)	70
PID098-A	29533781	1day	CE-TOFMS, LC-MS/MS	35 (97.2%)	71
PID098-B	29533781	2 days	CE-TOFMS, LC-MS/MS	64 (97.0%)	71
PID098-C	29533781		CE-TOFMS, LC-MS/MS	10 (100%)	71
PID099-A	30996345	ED.Fig 3b	LC–MS/MS	224 (74.2%)	72
PID099-B	30996345	ED.Fig 3g	LC–MS/MS	19 (100%)	72
PID099-C	30996345	ED.Fig 3h	LC–MS/MS	19 (100%)	72
PID100	31281534		GC-MS	58 (25.7%)	73
PID101-A	31577958	Table S1-1	CE-TOFMS	22 (91.7%)	74
PID101-B	31577958	Table S1-2	CE-TOFMS	32 (94.1%)	74
PID101-C	31577958	Table S2A	CE-TOFMS	85 (100%)	74
PID101-D	31577958	Table S2B	CE-TOFMS	97 (100%)	74
PID101-E	31577958	Table S2C	CE-TOFMS	128 (99.2%)	74
PID101-F	31577958	Table S3A	CE-TOFMS	28 (96.6%)	74
PID101-G	31577958	Table S3B	CE-TOFMS	46 (95.8%)	74
PID102	31686242		CE-TOFMS	101 (86.3%)	75
PID103	32828300		CE-TOFMS	458 (88.8%)	76
PID104	33436954		CE-TOFMS	459 (90.0%)	77
PID105-A	33596851	Table S2	CE-TOFMS	55 (94.8%)	78
PID105-B	33596851	Table S3	CE-TOFMS	34 (97.1%)	78
PID105-C	33596851	Table S4	CE-TOFMS	17 (94.4%)	78
PID105-D	33596851	Table S5	CE-TOFMS	31 (96.9%)	78
PID105-E	33596851	Table S6	CE-TOFMS	30 (93.8%)	78
PID106-A	34168290	Table S3	CE-TOFMS	240 (93.8%)	79
PID106-B	34168290	Table S7	CE-TOFMS	184 (95.3%)	79
PID106-C	34168290	Table S8	CE-TOFMS	150 (98.0%)	79
PID106-D	34168290	Table S9	CE-TOFMS	162 (96.4%)	79
PID107	34646134		CE-TOFMS	459 (90.0%)	80
PID108	35501367		CE-TOFMS	458 (90.0%)	81
PID109	36450243		CE-TOFMS	97 (95.1%)	82
PID110	ST000231		LC-MS	208 (60.5%)	83
PID111	ST000956		LC-MS	111 (46.4%)	-
PID112	ST001005		LC-MS	33 (78.6%)	-
PID113	ST001006		GC-MS	11 (91.7%)	-
PID117	ST001012		LC-MS	37 (88.1%)	-
PID118	ST001013		GC-MS	11 (91.7%)	-
PID122	ST001024		GC-MS	11 (91.7%)	-
PID123	ST001026		GC-MS	11 (91.7%)	-
PID124	ST001191		LC-MS	46 (63.9%)	-
PID125	ST001226		LC-MS	3 (18.8%)	55
PID126	ST001227		GC-MS	8 (100%)	55
PID127	ST001228		GC-MS	8 (100%)	55
PID128	ST001320		LC-MS	61 (81.3%)	84
PID129	ST001610		LC-MS/MS	47 (70.1%)	85
PID130	ST001731		LC-MS	101 (75.9%)	57
