# Supplementary material for: An enrichment-based approach to interpreting metabolomic data using differential metabolomic profiles within the iDMET framework
Source: BMC Bioinformatics. 2026 Apr 27;27:131. doi: 10.1186/s12859-026-06456-6 (PMC13267349; doi:10.1186/s12859-026-06456-6)
Supplement: Supplementary file 2 — Supplementary Material 2: We calculated the similarity of each pair of differential metabolome profiles, and we selected pairs having remarkable odds ratios and p-values (p < 0.05, odds ratio > 4). We set the following thresholds: ratio > 1.2 (upper threshold) or ratio < 1/1.2 (lower threshold). [file 12859_2026_6456_MOESM2_ESM.xlsx]

## Sheet: S2
Supplementary Table 2. List of significant node pairs that constitute the network.
Pair		Platform		Cancer type		Ratio > 1.2, ratio < 1/1.2
Node 1	Node 2	Node 1	Node 2	Node 1	Node 2	odds	p-value
PID017-1	PID024-1	GC-MS, LC-MS/MS	GC-MS, LC-MS/MS	ccRCC	ccRCC	9.238	6.2.E-38
PID010-4	PID080-1	CE-TOFMS	CE-TOFMS	Non-small cell lung cancer	Non-small cell lung cancer	9.199	9.8.E-09
PID096-A-5	PID103-5	CE-TOFMS, LC-MS/MS	CE-TOFMS	Colorectal cancer	Lung cancer	6.798	6.9.E-09
PID010-2	PID080-1	CE-TOFMS	CE-TOFMS	Non-small cell lung cancer	Non-small cell lung cancer	5.852	5.2.E-07
PID088-1	PID096-A-4	CE-TOFMS	CE-TOFMS, LC-MS/MS	Lung cancer	Colorectal cancer	5.644	3.6.E-06
PID088-1	PID096-A-3	CE-TOFMS	CE-TOFMS, LC-MS/MS	Lung cancer	Colorectal cancer	5.409	0.0001
PID031-1	PID081-C-1	CE-TOFMS	CE-TOFMS	Gastric cancer	Small cell lung cancer	5.38	0.0006
PID010-2	PID081-A-45	CE-TOFMS	CE-TOFMS	Lung cancer	Small cell lung cancer	5.267	0.0001
PID081-C-1	PID088-1	CE-TOFMS	CE-TOFMS	Small cell lung cancer	Lung cancer	5.209	0.0001
PID021-1	PID110-1	CE-TOFMS	LC-MS	Hepatocellular carcinoma	Bile duct cance	5.009	3.0.E-05
PID010-3	PID080-1	CE-TOFMS	CE-TOFMS	Non-small cell lung cancer	Non-small cell lung cancer	4.907	1.5.E-05
PID010-4	PID081-A-45	CE-TOFMS	CE-TOFMS	Non-small cell lung cancer	Small cell lung cancer	4.788	0.0002
PID018-3	PID106-D-2	GC-MS, LC-MS	CE-TOFMS	Pancreatic adenocarcinoma	Non-small cell lung cancers	4.764	0.0101
PID080-1	PID081-A-45	CE-TOFMS	CE-TOFMS	Non-small cell lung cancer	Small cell lung cancer	4.607	0.0006
PID047-1	PID107-1	LC-LTQ-MS	CE-TOFMS	Breast cancer	Malignant pleural mesothelioma	4.585	0.008
PID010-4	PID106-D-2	CE-TOFMS	CE-TOFMS	Non-small cell lung cancer	Non-small cell lung cancers	4.492	0.003
PID010-3	PID081-A-1	CE-TOFMS	CE-TOFMS	Non-small cell lung cancer	Small cell lung cancer	4.362	0.033
PID081-C-1	PID099-A-1	CE-TOFMS	LC-MS/MS	Small cell lung carcinoma	Breast cancer	-5.888	0.000252584
PID017-1	PID081-A-1	GC-MS, LC-MS/MS	CE-TOFMS	Clear Cell Renal Cell Carcinoma	Small cell lung carcinoma	-5.358	0.004
PID017-1	PID018-3	GC-MS, LC-MS/MS	GC-MS, LC-MS	Clear Cell Renal Cell Carcinoma	Hodgkin lymphoma	-4.322	0.003
PID006-A-1	PID018-3	GC-MS, LC-MS/MS	GC-MS, LC-MS	Kidney tumor	Hodgkin lymphoma	-4.285	0.002
PID006-B-1	PID018-3	GC-MS, LC-MS/MS	GC-MS, LC-MS	Kidney tumor	Hodgkin lymphoma	-4.285	0.002
PID092-4	PID098-B-1	CE-TOFMS	CE-TOFMS, LC-MS/MS	Hepatocellular carcinoma	Small-cell lung cancer	-4.27612	0.0074322
PID105-E-1	PID107-10	CE-TOFMS	CE-TOFMS	ovarian cancer	Malignant pleural mesothelioma	5.691	0.0025358
PID105-E-1	PID107-19	CE-TOFMS	CE-TOFMS	ovarian cancer	Malignant pleural mesothelioma	5.56139	0.00390645
